# Supplementary material for: Glyoxalase-1-Dependent Methylglyoxal Depletion Sustains PD-L1 Expression in Metastatic Prostate Cancer Cells: A Novel Mechanism in Cancer Immunosurveillance Escape and a Potential Novel Target to Overcome PD-L1 Blockade Resistance
Source: Cancers (Basel). 2021 Jun 13;13(12):2965. doi: 10.3390/cancers13122965 (PMC8232032; doi:10.3390/cancers13122965)
Supplement: Supplementary file 1 [file cancers-13-02965-s001.zip]

Archive with 1 entries (1 files):
- cancers-1253786-supplementary.pdf
